# Supplementary material for: Lead Structure-Based Hybridization Strategy Reveals Major Potency Enhancement of SirReal-Type Sirt2 Inhibitors
Source: Int J Mol Sci. 2025 Oct 10;26(20):9855. doi: 10.3390/ijms26209855 (PMC12563821; doi:10.3390/ijms26209855)
Supplement: Supplementary file 1 [file ijms-26-09855-s001.zip]

Archive with 1 entries (1 files):
- ijms-3882958-supplementary.pdf
